# Supplementary material for: Significance of TERT Genetic Alterations and Telomere Length in Hepatocellular Carcinoma
Source: Cancers (Basel). 2021 Apr 30;13(9):2160. doi: 10.3390/cancers13092160 (PMC8125722; doi:10.3390/cancers13092160)
Supplement: Supplementary file 1 [file cancers-13-02160-s001.zip]

Archive with 1 entries (1 files):
- cancers-1209515-supplementary-Corrected.pdf
